# Supplementary material for: Thermal reactionomes reveal divergent responses to thermal extremes in warm and cool-climate ant species
Source: BMC Genomics. 2016 Mar 2;17:171. doi: 10.1186/s12864-016-2466-z (PMC4776372; doi:10.1186/s12864-016-2466-z)
Supplement: Additional file 3: — Table S2. Results of the gene set enrichment analysis, showing the enriched gene ontology terms for each species in each thermal response category. (CSV 2 kb) [file 12864_2016_2466_MOESM3_ESM.csv]

GO.ID	Term	Annotated	Significant	Expected	parentchild
GO:0044267	cellular protein metabolic process	5227	127	82.01	4.7e-08
GO:0019538	protein metabolic process	7513	158	117.87	1.8e-06
GO:1902589	single-organism organelle organization	1392	41	21.84	9.3e-05
GO:0022406	membrane docking	33	5	0.52	0.00016
GO:0006996	organelle organization	2015	54	31.61	0.00017
GO:0022904	respiratory electron transport chain	364	11	5.71	0.00051
GO:0007264	small GTPase mediated signal transductio...	653	20	10.24	0.00070
GO:0016192	vesicle-mediated transport	732	22	11.48	0.00079
GO:0051641	cellular localization	1489	36	23.36	0.00117
GO:0071840	cellular component organization or bioge...	4370	93	68.56	0.00121
GO:0000725	recombinational repair	48	4	0.75	0.00128
GO:0051649	establishment of localization in cell	1311	33	20.57	0.00146
GO:0070085	glycosylation	147	7	2.31	0.00152
GO:0048278	vesicle docking	32	5	0.5	0.00179
GO:0042439	ethanolamine-containing compound metabol...	35	4	0.55	0.00219
GO:0006644	phospholipid metabolic process	496	16	7.78	0.00274
GO:0006184	GTP catabolic process	857	20	13.45	0.00278
GO:0043412	macromolecule modification	3235	73	50.75	0.00389
GO:0061025	membrane fusion	44	3	0.69	0.00391
GO:0046039	GTP metabolic process	912	20	14.31	0.00407
GO:0008654	phospholipid biosynthetic process	209	9	3.28	0.00450
GO:1901069	guanosine-containing compound catabolic ...	858	20	13.46	0.00485
GO:0032970	regulation of actin filament-based proce...	87	6	1.36	0.00489
GO:0010608	posttranscriptional regulation of gene e...	850	22	13.34	0.00496
GO:0006656	phosphatidylcholine biosynthetic process	11	2	0.17	0.00563
GO:0044801	single-organism membrane fusion	44	3	0.69	0.00589
GO:0043170	macromolecule metabolic process	13784	234	216.26	0.00656
GO:0007492	endoderm development	11	2	0.17	0.00673
GO:0046907	intracellular transport	951	24	14.92	0.00676
GO:0006486	protein glycosylation	139	7	2.18	0.00681
GO:1901068	guanosine-containing compound metabolic ...	944	21	14.81	0.00700
GO:0030149	sphingolipid catabolic process	10	2	0.16	0.00727
GO:0006412	translation	1859	46	29.17	0.00744
GO:0048518	positive regulation of biological proces...	1145	29	17.96	0.00830
GO:0009101	glycoprotein biosynthetic process	163	7	2.56	0.00980
GO:0000098	sulfur amino acid catabolic process	19	2	0.3	0.00985
GO:0009395	phospholipid catabolic process	193	5	0.89	0.0032
GO:0015807	L-amino acid transport	16	2	0.07	0.0042
GO:0043170	macromolecule metabolic process	13784	73	63.34	0.0057
GO:0010033	response to organic substance	570	4	2.62	0.0058
GO:0007215	glutamate receptor signaling pathway	86	3	0.4	0.0064
GO:0051171	regulation of nitrogen compound metaboli...	3520	22	16.17	0.0086
GO:0016570	histone modification	311	5	1.43	0.0089
